# Supplementary material for: TransTEx: novel tissue-specificity scoring method for grouping human transcriptome into different expression groups
Source: Bioinformatics. 2024 Aug 9;40(8):btae475. doi: 10.1093/bioinformatics/btae475 (PMC11319638; doi:10.1093/bioinformatics/btae475)
Supplement: btae475_Supplementary_Data [file btae475_supplementary_data.zip]

Archive with 2 entries (2 files):
- TransTex_SI.docx
- Supplementary_Table_8.xlsx
