# Supplementary material for: TransTEx: novel tissue-specificity scoring method for grouping human transcriptome into different expression groups
Source: Bioinformatics. 2024 Aug 9;40(8):btae475. doi: 10.1093/bioinformatics/btae475 (PMC11319638; doi:10.1093/bioinformatics/btae475)
Supplement: btae475_Supplementary_Data [file btae475_supplementary_data.zip › Supplementary_Table_8.xlsx]

## Sheet: Other_class_transtex
Gene Name	Gene ID	Transcript ID	TransTEx TSp site	scBrainMap cell type	scBrainMap Brain region	scBrainMap Brain Class	scBrainMap Brain SubClass
STMN4	ENSG00000015592	ENST00000265770	Brain	Non-neuronal_OPC	Dorsal roots	Non-neuronal	OPC
STMN4	ENSG00000015592	ENST00000350889	Brain	Non-neuronal_OPC	Dorsal roots	Non-neuronal	OPC
STMN4	ENSG00000015592	ENST00000523048	Brain	Non-neuronal_OPC	Dorsal roots	Non-neuronal	OPC
GABRA1	ENSG00000022355	ENST00000437025	Brain	GABAergic_Sst	Choroid plexus	GABAergic	Sst
GABRA1	ENSG00000022355	ENST00000428797	Brain	GABAergic_Sst	Choroid plexus	GABAergic	Sst
GABRA1	ENSG00000022355	ENST00000636408	Brain	GABAergic_Sst	Choroid plexus	GABAergic	Sst
CDH10	ENSG00000040731	ENST00000264463	Brain	GABAergic_Sncg	Hippocampal formation	GABAergic	Sncg
CDH10	ENSG00000040731	ENST00000502921	Brain	GABAergic_Sncg	Hippocampal formation	GABAergic	Sncg
PRKCZ	ENSG00000067606	ENST00000471018	Testis	Non-neuronal_Endo	Dorsal roots	Non-neuronal	Endo
PRKCZ	ENSG00000067606	ENST00000461106	Brain	Non-neuronal_Endo	Dorsal roots	Non-neuronal	Endo
PRKCZ	ENSG00000067606	ENST00000486681	Testis	Non-neuronal_Endo	Dorsal roots	Non-neuronal	Endo
PRKCZ	ENSG00000067606	ENST00000478770	Testis	Non-neuronal_Endo	Dorsal roots	Non-neuronal	Endo
PRKCZ	ENSG00000067606	ENST00000482686	Lung	Non-neuronal_Endo	Dorsal roots	Non-neuronal	Endo
PRKCZ	ENSG00000067606	ENST00000419838	Brain	Non-neuronal_Endo	Dorsal roots	Non-neuronal	Endo
PRKCZ	ENSG00000067606	ENST00000497183	Testis	Non-neuronal_Endo	Dorsal roots	Non-neuronal	Endo
PRKCZ	ENSG00000067606	ENST00000503297	Lung	Non-neuronal_Endo	Dorsal roots	Non-neuronal	Endo
PRKCZ	ENSG00000067606	ENST00000400921	Brain	Non-neuronal_Endo	Dorsal roots	Non-neuronal	Endo
PRKCZ	ENSG00000067606	ENST00000470986	Testis	Non-neuronal_Endo	Dorsal roots	Non-neuronal	Endo
SNCB	ENSG00000074317	ENST00000310112	Brain	Non-neuronal_Oligo	MTG	Non-neuronal	Oligo
SNCB	ENSG00000074317	ENST00000614675	Brain	Non-neuronal_Oligo	MTG	Non-neuronal	Oligo
MAP2	ENSG00000078018	ENST00000482864	Brain	GABAergic_Vip	Hypothalamus	GABAergic	Vip
MAP2	ENSG00000078018	ENST00000360351	Brain	GABAergic_Vip	Hypothalamus	GABAergic	Vip
CLDND1	ENSG00000080822	ENST00000507944	Brain	Non-neuronal_Astro	Choroid plexus	Non-neuronal	Astro
CLDND1	ENSG00000080822	ENST00000394185	Brain	Non-neuronal_Astro	Choroid plexus	Non-neuronal	Astro
PHACTR3	ENSG00000087495	ENST00000355648	Brain	Non-neuronal_Micro-PVM	Hippocampal formation	Non-neuronal	Micro-PVM
PHACTR3	ENSG00000087495	ENST00000541461	Brain	Non-neuronal_Micro-PVM	Hippocampal formation	Non-neuronal	Micro-PVM
PHACTR3	ENSG00000087495	ENST00000371015	Brain	Non-neuronal_Micro-PVM	Hippocampal formation	Non-neuronal	Micro-PVM
CPNE6	ENSG00000100884	ENST00000460657	Brain	Glutamatergic_Exc4	Choroid plexus	Glutamatergic	L5 IT
CPNE6	ENSG00000100884	ENST00000397016	Brain	Glutamatergic_Exc4	Choroid plexus	Glutamatergic	L5 IT
CPNE6	ENSG00000100884	ENST00000557829	Brain	Glutamatergic_Exc4	Choroid plexus	Glutamatergic	L5 IT
CPNE6	ENSG00000100884	ENST00000537691	Brain	Glutamatergic_Exc4	Choroid plexus	Glutamatergic	L5 IT
ACSBG1	ENSG00000103740	ENST00000560817	Testis	Non-neuronal_Oligo	Choroid plexus	Non-neuronal	Oligo
ACSBG1	ENSG00000103740	ENST00000558130	Brain	Non-neuronal_Oligo	Choroid plexus	Non-neuronal	Oligo
ACSBG1	ENSG00000103740	ENST00000559114	Brain	Non-neuronal_Oligo	Choroid plexus	Non-neuronal	Oligo
DNM1	ENSG00000106976	ENST00000634267	Brain	GABAergic_Sst	Choroid plexus	GABAergic	Sst
DNM1	ENSG00000106976	ENST00000341179	Brain	GABAergic_Sst	Choroid plexus	GABAergic	Sst
DNM1	ENSG00000106976	ENST00000486160	Brain	GABAergic_Sst	Choroid plexus	GABAergic	Sst
LGI1	ENSG00000108231	ENST00000371418	Brain	Non-neuronal_Astro	human brain organoid	Non-neuronal	Astro
LGI1	ENSG00000108231	ENST00000637689	Brain	Non-neuronal_Astro	human brain organoid	Non-neuronal	Astro
LGI1	ENSG00000108231	ENST00000635804	Brain	Non-neuronal_Astro	human brain organoid	Non-neuronal	Astro
ALDOC	ENSG00000109107	ENST00000460201	Brain	Glutamatergic_Exc4	human brain organoid	Glutamatergic	L5 IT
ALDOC	ENSG00000109107	ENST00000578590	Brain	Glutamatergic_Exc4	human brain organoid	Glutamatergic	L5 IT
ALDOC	ENSG00000109107	ENST00000582381	Brain	Glutamatergic_Exc4	human brain organoid	Glutamatergic	L5 IT
CSPG5	ENSG00000114646	ENST00000383738	Brain	Non-neuronal_Micro-PVM	Hypothalamus	Non-neuronal	Micro-PVM
CSPG5	ENSG00000114646	ENST00000610462	Brain	Non-neuronal_Micro-PVM	Hypothalamus	Non-neuronal	Micro-PVM
DNAJC6	ENSG00000116675	ENST00000263441	Brain	Non-neuronal_OPC	Hippocampal formation	Non-neuronal	OPC
DNAJC6	ENSG00000116675	ENST00000494710	Brain	Non-neuronal_OPC	Hippocampal formation	Non-neuronal	OPC
HPCAL4	ENSG00000116983	ENST00000612703	Brain	Non-neuronal_Astro	Pituitary	Non-neuronal	Astro
HPCAL4	ENSG00000116983	ENST00000617690	Brain	Non-neuronal_Astro	Pituitary	Non-neuronal	Astro
TP53TG5	ENSG00000124251	ENST00000488588	Brain	Non-neuronal_Micro-PVM	Hippocampal formation	Non-neuronal	Micro-PVM
TP53TG5	ENSG00000124251	ENST00000468375	Brain	Non-neuronal_Micro-PVM	Hippocampal formation	Non-neuronal	Micro-PVM
TP53TG5	ENSG00000124251	ENST00000372726	Testis	Non-neuronal_Micro-PVM	Hippocampal formation	Non-neuronal	Micro-PVM
KCNC1	ENSG00000129159	ENST00000638825	Brain	Glutamatergic_Exc3	Dorsal roots	Glutamatergic	L5 ET
KCNC1	ENSG00000129159	ENST00000526029	Brain	Glutamatergic_Exc3	Dorsal roots	Glutamatergic	L5 ET
GFAP	ENSG00000131095	ENST00000586793	Brain	Non-neuronal_OPC	Choroid plexus	Non-neuronal	OPC
GFAP	ENSG00000131095	ENST00000435360	Brain	Non-neuronal_OPC	Choroid plexus	Non-neuronal	OPC
GFAP	ENSG00000131095	ENST00000639277	Brain	Non-neuronal_OPC	Choroid plexus	Non-neuronal	OPC
GFAP	ENSG00000131095	ENST00000589701	Brain	Non-neuronal_OPC	Choroid plexus	Non-neuronal	OPC
GFAP	ENSG00000131095	ENST00000586127	Brain	Non-neuronal_OPC	Choroid plexus	Non-neuronal	OPC
GFAP	ENSG00000131095	ENST00000591719	Brain	Non-neuronal_OPC	Choroid plexus	Non-neuronal	OPC
GFAP	ENSG00000131095	ENST00000638281	Brain	Non-neuronal_OPC	Choroid plexus	Non-neuronal	OPC
GFAP	ENSG00000131095	ENST00000588037	Brain	Non-neuronal_OPC	Choroid plexus	Non-neuronal	OPC
GFAP	ENSG00000131095	ENST00000588735	Brain	Non-neuronal_OPC	Choroid plexus	Non-neuronal	OPC
GFAP	ENSG00000131095	ENST00000591327	Brain	Non-neuronal_OPC	Choroid plexus	Non-neuronal	OPC
GFAP	ENSG00000131095	ENST00000639921	Brain	Non-neuronal_OPC	Choroid plexus	Non-neuronal	OPC
GFAP	ENSG00000131095	ENST00000590922	Brain	Non-neuronal_OPC	Choroid plexus	Non-neuronal	OPC
GFAP	ENSG00000131095	ENST00000588316	Brain	Non-neuronal_OPC	Choroid plexus	Non-neuronal	OPC
GFAP	ENSG00000131095	ENST00000586125	Brain	Non-neuronal_OPC	Choroid plexus	Non-neuronal	OPC
GFAP	ENSG00000131095	ENST00000585728	Brain	Non-neuronal_OPC	Choroid plexus	Non-neuronal	OPC
GFAP	ENSG00000131095	ENST00000638618	Brain	Non-neuronal_OPC	Choroid plexus	Non-neuronal	OPC
BCAN	ENSG00000132692	ENST00000329117	Brain	Non-neuronal_Astro	human brain organoid	Non-neuronal	Astro
BCAN	ENSG00000132692	ENST00000457777	Brain	Non-neuronal_Astro	human brain organoid	Non-neuronal	Astro
HAPLN2	ENSG00000132702	ENST00000482204	Brain	Non-neuronal_Astro	Hippocampal formation	Non-neuronal	Astro
HAPLN2	ENSG00000132702	ENST00000456112	Brain	Non-neuronal_Astro	Hippocampal formation	Non-neuronal	Astro
HAPLN2	ENSG00000132702	ENST00000487988	Brain	Non-neuronal_Astro	Hippocampal formation	Non-neuronal	Astro
DTNA	ENSG00000134769	ENST00000590727	Brain	Non-neuronal_OPC	Hippocampal formation	Non-neuronal	OPC
DTNA	ENSG00000134769	ENST00000556414	Brain	Non-neuronal_OPC	Hippocampal formation	Non-neuronal	OPC
ARHGEF4	ENSG00000136002	ENST00000409303	Brain	Non-neuronal_Astro	Choroid plexus	Non-neuronal	Astro
ARHGEF4	ENSG00000136002	ENST00000532720	Brain	Non-neuronal_Astro	Choroid plexus	Non-neuronal	Astro
ARHGEF4	ENSG00000136002	ENST00000326016	Brain	Non-neuronal_Astro	Choroid plexus	Non-neuronal	Astro
GAD2	ENSG00000136750	ENST00000259271	Brain	GABAergic_Pvalb	Choroid plexus	GABAergic	Pvalb
GAD2	ENSG00000136750	ENST00000376261	Brain	GABAergic_Pvalb	Choroid plexus	GABAergic	Pvalb
DTNB	ENSG00000138101	ENST00000407038	Brain	Glutamatergic_Exc1	Hippocampal formation	Glutamatergic	L2/3 IT
DTNB	ENSG00000138101	ENST00000356599	Brain	Glutamatergic_Exc1	Hippocampal formation	Glutamatergic	L2/3 IT
PPFIA2	ENSG00000139220	ENST00000550018	Blood_Vessel	Glutamatergic_Exc3	human brain organoid	Glutamatergic	L5 ET
PPFIA2	ENSG00000139220	ENST00000548453	Testis	Glutamatergic_Exc3	human brain organoid	Glutamatergic	L5 ET
PPFIA2	ENSG00000139220	ENST00000550584	Brain	Glutamatergic_Exc3	human brain organoid	Glutamatergic	L5 ET
PPFIA2	ENSG00000139220	ENST00000551461	Testis	Glutamatergic_Exc3	human brain organoid	Glutamatergic	L5 ET
PPFIA2	ENSG00000139220	ENST00000552020	Testis	Glutamatergic_Exc3	human brain organoid	Glutamatergic	L5 ET
PPFIA2	ENSG00000139220	ENST00000550359	Testis	Glutamatergic_Exc3	human brain organoid	Glutamatergic	L5 ET
PPFIA2	ENSG00000139220	ENST00000541017	Brain	Glutamatergic_Exc3	human brain organoid	Glutamatergic	L5 ET
CERS5	ENSG00000139624	ENST00000547138	Brain	GABAergic_Sst	Choroid plexus	GABAergic	Sst
CERS5	ENSG00000139624	ENST00000551757	Brain	GABAergic_Sst	Choroid plexus	GABAergic	Sst
CERS5	ENSG00000139624	ENST00000548942	Brain	GABAergic_Sst	Choroid plexus	GABAergic	Sst
CERS5	ENSG00000139624	ENST00000551697	Brain	GABAergic_Sst	Choroid plexus	GABAergic	Sst
CACNA1A	ENSG00000141837	ENST00000635895	Brain	Non-neuronal_Astro	Hypothalamus	Non-neuronal	Astro
CACNA1A	ENSG00000141837	ENST00000635742	Brain	Non-neuronal_Astro	Hypothalamus	Non-neuronal	Astro
CACNA1A	ENSG00000141837	ENST00000587451	Testis	Non-neuronal_Astro	Hypothalamus	Non-neuronal	Astro
RGS20	ENSG00000147509	ENST00000523414	Brain	Non-neuronal_OPC	Hippocampal formation	Non-neuronal	OPC
RGS20	ENSG00000147509	ENST00000276500	Brain	Non-neuronal_OPC	Hippocampal formation	Non-neuronal	OPC
RGS20	ENSG00000147509	ENST00000522225	Brain	Non-neuronal_OPC	Hippocampal formation	Non-neuronal	OPC
FEZ1	ENSG00000149557	ENST00000530526	Testis	Glutamatergic_Exc4	Hypothalamus	Glutamatergic	L5 IT
FEZ1	ENSG00000149557	ENST00000533294	Brain	Glutamatergic_Exc4	Hypothalamus	Glutamatergic	L5 IT
FEZ1	ENSG00000149557	ENST00000527534	Brain	Glutamatergic_Exc4	Hypothalamus	Glutamatergic	L5 IT
FEZ1	ENSG00000149557	ENST00000577924	Brain	Glutamatergic_Exc4	Hypothalamus	Glutamatergic	L5 IT
KIRREL3	ENSG00000149571	ENST00000529097	Brain	GABAergic_Sst	MTG	GABAergic	Sst
KIRREL3	ENSG00000149571	ENST00000525144	Brain	GABAergic_Sst	MTG	GABAergic	Sst
CNDP1	ENSG00000150656	ENST00000582365	Brain	GABAergic_Sncg	Hippocampal formation	GABAergic	Sncg
CNDP1	ENSG00000150656	ENST00000582461	Brain	GABAergic_Sncg	Hippocampal formation	GABAergic	Sncg
GABRA2	ENSG00000151834	ENST00000510861	Brain	Non-neuronal_Astro	Primary glioblastoma	Non-neuronal	Astro
GABRA2	ENSG00000151834	ENST00000507460	Brain	Non-neuronal_Astro	Primary glioblastoma	Non-neuronal	Astro
CNTNAP4	ENSG00000152910	ENST00000619533	Brain	Non-neuronal_Astro	Pituitary	Non-neuronal	Astro
CNTNAP4	ENSG00000152910	ENST00000611870	Brain	Non-neuronal_Astro	Pituitary	Non-neuronal	Astro
ZIC1	ENSG00000152977	ENST00000282928	Brain	Non-neuronal_Astro	human brain organoid	Non-neuronal	Astro
ZIC1	ENSG00000152977	ENST00000474034	Brain	Non-neuronal_Astro	human brain organoid	Non-neuronal	Astro
ADCY8	ENSG00000155897	ENST00000286355	Brain	Non-neuronal_Astro	Primary glioblastoma	Non-neuronal	Astro
ADCY8	ENSG00000155897	ENST00000377928	Brain	Non-neuronal_Astro	Primary glioblastoma	Non-neuronal	Astro
ATP2B2	ENSG00000157087	ENST00000397077	Brain	Non-neuronal_Astro	Choroid plexus	Non-neuronal	Astro
ATP2B2	ENSG00000157087	ENST00000460129	Brain	Non-neuronal_Astro	Choroid plexus	Non-neuronal	Astro
ATP2B2	ENSG00000157087	ENST00000360273	Liver	Non-neuronal_Astro	Choroid plexus	Non-neuronal	Astro
CADPS	ENSG00000163618	ENST00000357948	Pituitary	Non-neuronal_Oligo	Pituitary	Non-neuronal	Oligo
CADPS	ENSG00000163618	ENST00000469292	Pituitary	Non-neuronal_Oligo	Pituitary	Non-neuronal	Oligo
CADPS	ENSG00000163618	ENST00000491424	Brain	Non-neuronal_Oligo	Pituitary	Non-neuronal	Oligo
CADPS	ENSG00000163618	ENST00000478408	Pituitary	Non-neuronal_Oligo	Pituitary	Non-neuronal	Oligo
CADPS	ENSG00000163618	ENST00000478434	Pituitary	Non-neuronal_Oligo	Pituitary	Non-neuronal	Oligo
CADPS	ENSG00000163618	ENST00000383710	Brain	Non-neuronal_Oligo	Pituitary	Non-neuronal	Oligo
SYNPR	ENSG00000163630	ENST00000478300	Brain	GABAergic_Sst	Choroid plexus	GABAergic	Sst
SYNPR	ENSG00000163630	ENST00000460711	Brain	GABAergic_Sst	Choroid plexus	GABAergic	Sst
ETNPPL	ENSG00000164089	ENST00000510706	Brain	Non-neuronal_OPC	Choroid plexus	Non-neuronal	OPC
ETNPPL	ENSG00000164089	ENST00000509402	Brain	Non-neuronal_OPC	Choroid plexus	Non-neuronal	OPC
ETNPPL	ENSG00000164089	ENST00000512320	Brain	Non-neuronal_OPC	Choroid plexus	Non-neuronal	OPC
ETNPPL	ENSG00000164089	ENST00000411864	Brain	Non-neuronal_OPC	Choroid plexus	Non-neuronal	OPC
GPR85	ENSG00000164604	ENST00000438062	Brain	Non-neuronal_Endo	Prefrontal cortex	Non-neuronal	Endo
GPR85	ENSG00000164604	ENST00000487573	Testis	Non-neuronal_Endo	Prefrontal cortex	Non-neuronal	Endo
GPR85	ENSG00000164604	ENST00000449735	Brain	Non-neuronal_Endo	Prefrontal cortex	Non-neuronal	Endo
GPR85	ENSG00000164604	ENST00000610164	Brain	Non-neuronal_Endo	Prefrontal cortex	Non-neuronal	Endo
NDRG2	ENSG00000165795	ENST00000556420	Brain	Glutamatergic_Exc3	Dorsal roots	Glutamatergic	L5 ET
NDRG2	ENSG00000165795	ENST00000556457	Muscle	Glutamatergic_Exc3	Dorsal roots	Glutamatergic	L5 ET
NDRG2	ENSG00000165795	ENST00000553593	Salivary_Gland	Glutamatergic_Exc3	Dorsal roots	Glutamatergic	L5 ET
NDRG2	ENSG00000165795	ENST00000555384	Brain	Glutamatergic_Exc3	Dorsal roots	Glutamatergic	L5 ET
NDRG2	ENSG00000165795	ENST00000554489	Brain	Glutamatergic_Exc3	Dorsal roots	Glutamatergic	L5 ET
NDRG2	ENSG00000165795	ENST00000554893	Brain	Glutamatergic_Exc3	Dorsal roots	Glutamatergic	L5 ET
SAMD14	ENSG00000167100	ENST00000515816	Brain	Non-neuronal_Endo	human brain organoid	Non-neuronal	Endo
SAMD14	ENSG00000167100	ENST00000507043	Brain	Non-neuronal_Endo	human brain organoid	Non-neuronal	Endo
SAMD14	ENSG00000167100	ENST00000508892	Brain	Non-neuronal_Endo	human brain organoid	Non-neuronal	Endo
SAMD14	ENSG00000167100	ENST00000573376	Brain	Non-neuronal_Endo	human brain organoid	Non-neuronal	Endo
MOBP	ENSG00000168314	ENST00000442631	Brain	Non-neuronal_Endo	Prefrontal cortex	Non-neuronal	Endo
MOBP	ENSG00000168314	ENST00000420739	Brain	Non-neuronal_Endo	Prefrontal cortex	Non-neuronal	Endo
MOBP	ENSG00000168314	ENST00000428261	Brain	Non-neuronal_Endo	Prefrontal cortex	Non-neuronal	Endo
MOBP	ENSG00000168314	ENST00000452959	Brain	Non-neuronal_Endo	Prefrontal cortex	Non-neuronal	Endo
MOBP	ENSG00000168314	ENST00000479860	Testis	Non-neuronal_Endo	Prefrontal cortex	Non-neuronal	Endo
CTNND2	ENSG00000169862	ENST00000495388	Brain	Non-neuronal_Astro	Choroid plexus	Non-neuronal	Astro
CTNND2	ENSG00000169862	ENST00000506324	Brain	Non-neuronal_Astro	Choroid plexus	Non-neuronal	Astro
ARPP21	ENSG00000172995	ENST00000412048	Brain	GABAergic_Vip	human brain organoid	GABAergic	Vip
ARPP21	ENSG00000172995	ENST00000444190	Brain	GABAergic_Vip	human brain organoid	GABAergic	Vip
TTC9B	ENSG00000174521	ENST00000311308	Brain	Glutamatergic_Exc3	Dorsal roots	Glutamatergic	L5 ET
TTC9B	ENSG00000174521	ENST00000593586	Brain	Glutamatergic_Exc3	Dorsal roots	Glutamatergic	L5 ET
MSRA	ENSG00000175806	ENST00000518255	Testis	GABAergic_Sst	Choroid plexus	GABAergic	Sst
MSRA	ENSG00000175806	ENST00000382490	Brain	GABAergic_Sst	Choroid plexus	GABAergic	Sst
MSRA	ENSG00000175806	ENST00000441698	Testis	GABAergic_Sst	Choroid plexus	GABAergic	Sst
MSRA	ENSG00000175806	ENST00000528246	Brain	GABAergic_Sst	Choroid plexus	GABAergic	Sst
GRIN1	ENSG00000176884	ENST00000485413	Salivary_Gland	GABAergic_Lamp5	Choroid plexus	GABAergic	Lamp5
GRIN1	ENSG00000176884	ENST00000473811	Brain	GABAergic_Lamp5	Choroid plexus	GABAergic	Lamp5
GRIN1	ENSG00000176884	ENST00000371553	Brain	GABAergic_Lamp5	Choroid plexus	GABAergic	Lamp5
GRIN1	ENSG00000176884	ENST00000371559	Brain	GABAergic_Lamp5	Choroid plexus	GABAergic	Lamp5
GRIN1	ENSG00000176884	ENST00000371561	Brain	GABAergic_Lamp5	Choroid plexus	GABAergic	Lamp5
GRIN1	ENSG00000176884	ENST00000371546	Brain	GABAergic_Lamp5	Choroid plexus	GABAergic	Lamp5
GRIN1	ENSG00000176884	ENST00000371550	Brain	GABAergic_Lamp5	Choroid plexus	GABAergic	Lamp5
GRIN1	ENSG00000176884	ENST00000462584	Brain	GABAergic_Lamp5	Choroid plexus	GABAergic	Lamp5
LRRC3B	ENSG00000179796	ENST00000456208	Testis	Non-neuronal_Astro	Caudoputamen	Non-neuronal	Astro
LRRC3B	ENSG00000179796	ENST00000417744	Brain	Non-neuronal_Astro	Caudoputamen	Non-neuronal	Astro
LRRC3B	ENSG00000179796	ENST00000396641	Brain	Non-neuronal_Astro	Caudoputamen	Non-neuronal	Astro
OPCML	ENSG00000183715	ENST00000524381	Brain	Non-neuronal_Oligo	Hippocampal formation	Non-neuronal	Oligo
OPCML	ENSG00000183715	ENST00000529019	Testis	Non-neuronal_Oligo	Hippocampal formation	Non-neuronal	Oligo
OPCML	ENSG00000183715	ENST00000331898	Brain	Non-neuronal_Oligo	Hippocampal formation	Non-neuronal	Oligo
RALYL	ENSG00000184672	ENST00000523850	Brain	GABAergic_Vip	Brain	GABAergic	Vip
RALYL	ENSG00000184672	ENST00000521376	Brain	GABAergic_Vip	Brain	GABAergic	Vip
ANKS1B	ENSG00000185046	ENST00000551212	Testis	Non-neuronal_Astro	Pituitary	Non-neuronal	Astro
ANKS1B	ENSG00000185046	ENST00000546568	Brain	Non-neuronal_Astro	Pituitary	Non-neuronal	Astro
ANKS1B	ENSG00000185046	ENST00000550778	Brain	Non-neuronal_Astro	Pituitary	Non-neuronal	Astro
ANKS1B	ENSG00000185046	ENST00000557083	Testis	Non-neuronal_Astro	Pituitary	Non-neuronal	Astro
ANKS1B	ENSG00000185046	ENST00000550693	Brain	Non-neuronal_Astro	Pituitary	Non-neuronal	Astro
ANKS1B	ENSG00000185046	ENST00000551830	Brain	Non-neuronal_Astro	Pituitary	Non-neuronal	Astro
OPALIN	ENSG00000197430	ENST00000611913	Brain	Non-neuronal_Astro	Hippocampal formation	Non-neuronal	Astro
OPALIN	ENSG00000197430	ENST00000371172	Brain	Non-neuronal_Astro	Hippocampal formation	Non-neuronal	Astro
MBP	ENSG00000197971	ENST00000355994	Muscle	Non-neuronal_Astro	Hippocampal formation	Non-neuronal	Astro
MBP	ENSG00000197971	ENST00000397869	Brain	Non-neuronal_Astro	Hippocampal formation	Non-neuronal	Astro
MBP	ENSG00000197971	ENST00000397875	Brain	Non-neuronal_Astro	Hippocampal formation	Non-neuronal	Astro
MBP	ENSG00000197971	ENST00000498683	Nerve	Non-neuronal_Astro	Hippocampal formation	Non-neuronal	Astro
MBP	ENSG00000197971	ENST00000579129	Brain	Non-neuronal_Astro	Hippocampal formation	Non-neuronal	Astro
MBP	ENSG00000197971	ENST00000582282	Brain	Non-neuronal_Astro	Hippocampal formation	Non-neuronal	Astro
MBP	ENSG00000197971	ENST00000473302	Brain	Non-neuronal_Astro	Hippocampal formation	Non-neuronal	Astro
MBP	ENSG00000197971	ENST00000483025	Brain	Non-neuronal_Astro	Hippocampal formation	Non-neuronal	Astro
MBP	ENSG00000197971	ENST00000581878	Muscle	Non-neuronal_Astro	Hippocampal formation	Non-neuronal	Astro
MBP	ENSG00000197971	ENST00000354542	Brain	Non-neuronal_Astro	Hippocampal formation	Non-neuronal	Astro
MBP	ENSG00000197971	ENST00000581179	Brain	Non-neuronal_Astro	Hippocampal formation	Non-neuronal	Astro
MBP	ENSG00000197971	ENST00000447114	Nerve	Non-neuronal_Astro	Hippocampal formation	Non-neuronal	Astro
COLGALT2	ENSG00000198756	ENST00000367521	Brain	Non-neuronal_Oligo	Choroid plexus	Non-neuronal	Oligo
COLGALT2	ENSG00000198756	ENST00000367520	Testis	Non-neuronal_Oligo	Choroid plexus	Non-neuronal	Oligo
COLGALT2	ENSG00000198756	ENST00000486375	Brain	Non-neuronal_Oligo	Choroid plexus	Non-neuronal	Oligo
GRM3	ENSG00000198822	ENST00000361669	Brain	Non-neuronal_Astro	Choroid plexus	Non-neuronal	Astro
GRM3	ENSG00000198822	ENST00000439827	Brain	Non-neuronal_Astro	Choroid plexus	Non-neuronal	Astro
RUFY2	ENSG00000204130	ENST00000454950	Brain	Non-neuronal_Endo	Prefrontal cortex	Non-neuronal	Endo
RUFY2	ENSG00000204130	ENST00000399200	Brain	Non-neuronal_Endo	Prefrontal cortex	Non-neuronal	Endo
MOG	ENSG00000204655	ENST00000376917	Brain	Non-neuronal_Astro	Choroid plexus	Non-neuronal	Astro
MOG	ENSG00000204655	ENST00000376903	Brain	Non-neuronal_Astro	Choroid plexus	Non-neuronal	Astro
MOG	ENSG00000204655	ENST00000485885	Brain	Non-neuronal_Astro	Choroid plexus	Non-neuronal	Astro
MOG	ENSG00000204655	ENST00000376894	Brain	Non-neuronal_Astro	Choroid plexus	Non-neuronal	Astro
GABBR1	ENSG00000204681	ENST00000491829	Brain	Non-neuronal_Astro	Pituitary	Non-neuronal	Astro
GABBR1	ENSG00000204681	ENST00000377034	Brain	Non-neuronal_Astro	Pituitary	Non-neuronal	Astro
GABBR1	ENSG00000204681	ENST00000377016	Brain	Non-neuronal_Astro	Pituitary	Non-neuronal	Astro
OLIG2	ENSG00000205927	ENST00000333337	Brain	Non-neuronal_OPC	Hypothalamus	Non-neuronal	OPC
OLIG2	ENSG00000205927	ENST00000382357	Brain	Non-neuronal_OPC	Hypothalamus	Non-neuronal	OPC
